# Supplementary material for: Accelerating DNA computing via freeze-thaw cycling
Source: Sci Adv. 2023 Aug 25;9(34):eaax7983. doi: 10.1126/sciadv.aax7983 (PMC10456841; doi:10.1126/sciadv.aax7983)
Supplement: Supplementary file 2 — Table S3 [file sciadv.aax7983_table_s3.zip]

Archive with 1 entries (1 files):
- aax7983_table_s3.xlsx
