# Supplementary material for: Accelerating DNA computing via freeze-thaw cycling
Source: Sci Adv. 2023 Aug 25;9(34):eaax7983. doi: 10.1126/sciadv.aax7983 (PMC10456841; doi:10.1126/sciadv.aax7983)
Supplement: Supplementary file 2 — Table S3 [file sciadv.aax7983_table_s3.zip › aax7983_table_s3.xlsx]

## Sheet: strand displacement reactions
Strand Name	Sequence (from 5' to 3')
R8-P	GATGGATTGGAGTATGTGGT /FAM/
R8-Q	/BHQ-1/ ACCACATACTCCAATCCATCTTCTCTTC
Cm,8-Q	GGAGTAGGAAGAGAAGAGAAGATGGATTGGAGTATGTGGT
C4,8	TCTTCTCTTCTCTTCCTACTCCATCA
C3,8	TCTTCTCTTCTCTTCCTACTCCATC
C2,8	TCTTCTCTTCTCTTCCTACTCCAT
Cm,8,R-P	GGAGTAGGAAGAGAAGAGAAGA /FAM/
C4,8,R-Q	/BHQ-1/ TCTTCTCTTCTCTTCCTACTCCATCA
C3,8,R-Q	/BHQ-1/ TCTTCTCTTCTCTTCCTACTCC ATC
C2,8,R-Q	/BHQ-1/ TCTTCTCTTCTCTTCCTACTCC AT
X4,8	TGATGGAGTAGGAAGAGAAGAGAAGA
X3,8	GATGGAGTAGGAAGAGAAGAGAAGA
X2,8	ATGGAGTAGGAAGAGAAGAGAAGA

## Sheet: basic logic circuit
Strand Name	Sequence (from 5' to 3')
X1	AAAAAAAAAAAAAAACCATCTTTCACACCTCCCAATCATCTCA
X2	AAAAAAAAAAAAAAACCATCTTTCAACAATCTCATACATCTCA
W1,1,3	TGAGATGATTGGGAGGTGTGCCTTCTCGAAAGAGTTAAGAGAGAAGGAGATGG
W2,2,3	TGAGATGTATGAGATTGTTGCACTTTCTGAGGTGAGTTATGAAAGTGAGATGG
C1,3	CACACCTCCCAATCATCTCATACTATACACCAACTTCA
C2,3	CAACAATCTCATACATCTCATACTATACACCAACTTCA
Sd1	CATACTATACACCAACTTCACAACTTCTCCACATCTCA
Sd1-1	TGAAGTTGGTGTATAGTATGAGATG
Th1	CACAACTTCTCCACATCTCA
Th1-1	TGAGATGTGGAGAAGTTGTGAAGTTGGT
Cm,8	CACAACTTCTCCACATCTCAACCACATACTCCAATCCATC
Cm,8-1	TGAGATGTGGAGAAGTTGTGAAGTT
B1	CCACTGCCCTTCTCTCTTAACTCTTTCGAGAAGG
B2	CCACTGCCACTTTCATAACCCACCTCAGAAAGTG
Sw1	CCTTCTCGAAAGAGTTAAGAGAGAAGGGCAGTGG
Sw2	CACTTTCTGAGGTGGGTTATGAAAGTGGCAGTGG
R8-P	CAACCACATACTCCAATCCATC /FAM/
R8-Q	/BHQ-1/ GATGGATTGGAGTATGTGGTTGAGATGTGG
Cm,8,R-P	CACAACTTCTCCACATCTCA /FAM/
Cm,8,R-Q	/BHQ-1/ TGAGATGTGGAGAAGTTGTGAAGTT

## Sheet: AND-OR circuit
Strand Name	Sequence (from 5' to 3')
X1	AAAAAAAAAAAAAAACCATCTTTCACACCTCCCAATCATCTCA
X2	AAAAAAAAAAAAAAACCATCTTTCAACAATCTCATACATCTCA
X3	AAAAAAAAAAAAAAACCATCTTTCACCTCTACTACTCATCTCA
W1,1,3	TGAGATGATTGGGAGGTGTGCCTTCTCGAAAGAGTTAAGAGAGAAGGAGATGG
W2,2,3	TGAGATGTATGAGATTGTTGCACTTTCTGAGGTGAGTTATGAAAGTGAGATGG
W3,5,6	TGAGATGATGTAGAGAGTTGCTCTTACGAATAGGTAAAGTGTAAGAGAGATGG
W4,7,6	TGAGATGAGTAGTAGAGGTGCTTTTCTATTGATGGAGGTGAGAAAAGAGATGG
C1,3	CACACCTCCCAATCATCTCATACTATACACCAACTTCA
C2,3	CAACAATCTCATACATCTCATACTATACACCAACTTCA
C5,6	CAACTCTCTACATCATCTCAACAAACCATCCCATCTCA
C7,6	CACCTCTACTACTCATCTCAACAAACCATCCCATCTCA
Sd1	TACTATACACCAACTTCAAACTTTTCCACCATCTTT
Sd1-1	TGAAGTTGGTGTATAGTATGAGA
Sd2n	CAACAAACCATCCCATCTCACAACTTCTCCACATCTCA
Sd2n-1	TGAGATGGGATGGTTTGTTGAGATG
Th1	CAAACTTTTCCACCATCTTT
Th1-1	AAAGATGGTGGAAAAGTTTGAAGTTGGT
Thn1	CACAACTTCTCCACATCTCA
Thn1-1	TGAGATGTGGAGAAGTTGTGAAGTTGGT
Cm,81	CAAACTTTTCCACCATCTTTCAACTCTCTACATCATCTCA
Cm,81-1	AAAGATGGTGGAAAAGTTTGAAGTT
Cm,82	CACAACTTCTCCACATCTCAACCACATACTCCAATCCATC
Cm,82-1	TGAGATGTGGAGAAGTTGTGAGATG
B1	CCACTGCCCTTCTCTCTTAACTCTTTCGAGAAGG
B2	CCACTGCCACTTTCATAACCCACCTCAGAAAGTG
B3	CCACTGCCTCTTACACTTTACCTATTCGTAAGAG
B4	CCACTGCCTTTTCTCACCTCCATCAATAGAAAAG
Sw1	CCTTCTCGAAAGAGTTAAGAGAGAAGGGCAGTGG
Sw2	CACTTTCTGAGGTGGGTTATGAAAGTGGCAGTGG
Sw3	CTCTTACGAATAGGTAAAGTGTAAGAGGCAGTGG
Sw4	CTTTTCTATTGATGGAGGTGAGAAAAGGCAGTGG
R8-P1	CAACCACATACTCCAATCCATC /FAM/
R8-Q1	/BHQ-1/ GATGGATTGGAGTATGTGGTTGAGATGTGG
Cm,8,R-P	CACAACTTCTCCACATCTCA /FAM/
Cm,8,R-Q	/BHQ-1/ TGAGATGTGGAGAAGTTGTGAGATG

## Sheet: OR-AND-OR circuit
Strand Name	Sequence (from 5' to 3')
X1	AAAAAAAAAAAAAAACCATCTTTCACACCTCCCAATCATCTCA
X2	AAAAAAAAAAAAAAACCATCTTTCAACAATCTCATACATCTCA
X3	AAAAAAAAAAAAAAACCATCTTTCACCTCTACTACTCATCTCA
X4	AAAAAAAAAAAAAAACCATCTTTCACCTTCAAATCCCATCTCA
W1,1,3	TGAGATGATTGGGAGGTGTGCCTTCTCGAAAGAGTTAAGAGAGAAGGAGATGG
W2,2,3	TGAGATGTATGAGATTGTTGCACTTTCTGAGGTGAGTTATGAAAGTGAGATGG
W3,5,6	TGAGATGATGTAGAGAGTTGCTCTTACGAATAGGTAAAGTGTAAGAGAGATGG
W4,7,6	TGAGATGAGTAGTAGAGGTGCTTTTCTATTGATGGAGGTGAGAAAAGAGATGG
W5,9.,11	TGAGATGGGATGTTTGATTGCCTATCTGAGGGAATTGTTAAGATAGGAGATGG
W6,10,11	TGAGATGGGATTTGAAGGTGCCCAAACTGGATTTGTGAATGTTTGGGAGATGG
C1,3	CACACCTCCCAATCATCTCATACTATACACCAACTTCA
C2,3	CAACAATCTCATACATCTCATACTATACACCAACTTCA
C5,6	CAACTCTCTACATCATCTCAACAAACCATCCCATCTCA
C7,6	CACCTCTACTACTCATCTCAACAAACCATCCCATCTCA
C9,11	CAATCAAACATCCCATCTCACTTACCTAACCCATCTCA
C10,11	CACCTTCAAATCCCATCTCACTTACCTAACCCATCTCA
Sd1	TACTATACACCAACTTCAAACTTTTCCACCATCTTT
Sd1-1	TGAAGTTGGTGTATAGTATGAGA
Sd2	ACAAACCATCCCATCTCACAACTTCTCCACATCTCA
Sd2-1	TGAGATGGGATGGTTTGTTGAGA
Sd2n	CACTTACCTAACCCATCTCACAATTCCTCCACATCTCA
Sd2n-1	TGAGATGGGTTAGGTAAGTGAGATG
Th1	CAAACTTTTCCACCATCTTT
Th1-1	AAAGATGGTGGAAAAGTTTGAAGTTGGT
Th2	CACAACTTCTCCACATCTCA
Th2-1	TGAGATGTGGAGAAGTTGTGAGATGGGA
Thn1	CACAACTTCTCCACATCTCA
Thn1-1	TGAGATGTGGAGAAGTTGTGAAGTTGGT
Cm,81	CAAACTTTTCCACCATCTTTCAACTCTCTACATCATCTCA
Cm,81-1	AAAGATGGTGGAAAAGTTTGAAGTT
Cm,82	CACAACTTCTCCACATCTCACAATCAAACATCCCATCTCA
Cm,82-1	TGAGATGTGGAGAAGTTGTGAGATG
Cm,83	CACAACTTCTCCACATCTCAACCACATACTCCAATCCATC
Cm,83-1	TGAGATGTGGAGAAGTTGTGAGATG
B1	CCACTGCCCTTCTCTCTTAACTCTTTCGAGAAGG
B2	CCACTGCCACTTTCATAACCCACCTCAGAAAGTG
B3	CCACTGCCTCTTACACTTTACCTATTCGTAAGAG
B4	CCACTGCCTTTTCTCACCTCCATCAATAGAAAAG
B5	CCACTGCCCTATCTTAACAATTCCCTCAGATAGG
B6	CCACTGCCCCAAACATTCACATATCCAGTTTGGG
Sw1	CCTTCTCGAAAGAGTTAAGAGAGAAGGGCAGTGG
Sw2	CACTTTCTGAGGTGGGTTATGAAAGTGGCAGTGG
Sw3	CTCTTACGAATAGGTAAAGTGTAAGAGGCAGTGG
Sw4	CTTTTCTATTGATGGAGGTGAGAAAAGGCAGTGG
Sw5	CCTATCTGAGGGAATTGTTAAGATAGGGCAGTGG
Sw6	CCCAAACTGGATATGTGAATGTTTGGGGCAGTGG
R8-P1	CAACCACATACTCCAATCCATC /FAM/
R8-Q1	/BHQ-1/ GATGGATTGGAGTATGTGGTTGAGATGTGG
Cm,8,R-P	CACAACTTCTCCACATCTCA /FAM/
Cm,8,R-Q	/BHQ-1/ TGAGATGTGGAGAAGTTGTGAGATG

## Sheet: DNA neural network circuit
strand name	sequence (from 5' to 3')
X15	AAAAAAAAAAAAAAA CCA TCT TT CACACCTCCCAATCA TCT CA
X16	AAAAAAAAAAAAAAA CCA TCT TT CATTCACTATCTACA TCT CA
X17	AAAAAAAAAAAAAAA CCA TCT TT CATTACTTATCCACA TCT CA
X18	AAAAAAAAAAAAAAA CCA TCT TT CAATCTCTCCAAACA TCT CA
X19	AAAAAAAAAAAAAAA CCA TCT TT CACACCAACAACTCA TCT CA
X20	AAAAAAAAAAAAAAA CCA TCT TT CAAACAACTTTTCCA TCT CA
X21	AAAAAAAAAAAAAAA CCA TCT TT CATAACATATCACCA TCT CA
X22	AAAAAAAAAAAAAAA CCA TCT TT CACAAACCTACACCA TCT CA
X23	AAAAAAAAAAAAAAA CCA TCT TT CAATCACCCTATACA TCT CA
X27	AAAAAAAAAAAAAAA CCA TCT TT CAATCTACCAAAACA TCT CA
X28	AAAAAAAAAAAAAAA CCA TCT TT CATTTCACAACACCA TCT CA
X29	AAAAAAAAAAAAAAA CCA TCT TT CACCATCAACTATCA TCT CA
X30	AAAAAAAAAAAAAAA CCA TCT TT CAACTATACAATCCA TCT CA
X31	AAAAAAAAAAAAAAA CCA TCT TT CACTTCAACACACCA TCT CA
X32	AAAAAAAAAAAAAAA CCA TCT TT CAACTCTCTACATCA TCT CA
X33	AAAAAAAAAAAAAAA CCA TCT TT CACATCATCATATCA TCT CA
X34	AAAAAAAAAAAAAAA CCA TCT TT CATATCATACTCCCA TCT CA
X35	AAAAAAAAAAAAAAA CCA TCT TT CATCTCCTTCTACCA TCT CA
X38	AAAAAAAAAAAAAAA CCA TCT TT CAATTCTCCTACCCA TCT CA
X39	AAAAAAAAAAAAAAA CCA TCT TT CATTACACACCCACA TCT CA
X40	AAAAAAAAAAAAAAA CCA TCT TT CAATCAAACATCCCA TCT CA
X41	AAAAAAAAAAAAAAA CCA TCT TT CACCTTACCAAACCA TCT CA
X42	AAAAAAAAAAAAAAA CCA TCT TT CACCTTCAAATCCCA TCT CA
X43	AAAAAAAAAAAAAAA CCA TCT TT CAATACCCACTCTCA TCT CA
X44	AAAAAAAAAAAAAAA CCA TCT TT CAACTCCTACTATCA TCT CA
X45	AAAAAAAAAAAAAAA CCA TCT TT CACCTACTCTCCTCA TCT CA
X46	AAAAAAAAAAAAAAA CCA TCT TT CACATCCATACCTCA TCT CA
X47	AAAAAAAAAAAAAAA CCA TCT TT CATCTTCCTCCCACA TCT CA
X51	AAAAAAAAAAAAAAA CCA TCT TT CACTTCTACAATTCA TCT CA
X52	AAAAAAAAAAAAAAA CCA TCT TT CAACCTTCTCCTCCA TCT CA
X53	AAAAAAAAAAAAAAA CCA TCT TT CAAACTCCTCTAACA TCT CA
X54	AAAAAAAAAAAAAAA CCA TCT TT CACTCTCTTCAACCA TCT CA
X55	AAAAAAAAAAAAAAA CCA TCT TT CATCCCATTTCAACA TCT CA
X56	AAAAAAAAAAAAAAA CCA TCT TT CATTTCTCATCACCA TCT CA
X57	AAAAAAAAAAAAAAA CCA TCT TT CATCAAATCTACTCA TCT CA
X58	AAAAAAAAAAAAAAA CCA TCT TT CACTCCTAATCTTCA TCT CA
X59	AAAAAAAAAAAAAAA CCA TCT TT CAACCTCTCCTATCA TCT CA
X62	AAAAAAAAAAAAAAA CCA TCT TT CAATCTTATCATCCA TCT CA
X63	AAAAAAAAAAAAAAA CCA TCT TT CAACCAACATAACCA TCT CA
X64	AAAAAAAAAAAAAAA CCA TCT TT CATAACCTTTCTTCA TCT CA
X65	AAAAAAAAAAAAAAA CCA TCT TT CAACATACCAAATCA TCT CA
X66	AAAAAAAAAAAAAAA CCA TCT TT CATCCACACTCTTCA TCT CA
X67	AAAAAAAAAAAAAAA CCA TCT TT CAACCATACCACTCA TCT CA
X68	AAAAAAAAAAAAAAA CCA TCT TT CATTCTTCACTAACA TCT CA
X69	AAAAAAAAAAAAAAA CCA TCT TT CACACTAACTCTCCA TCT CA
X70	AAAAAAAAAAAAAAA CCA TCT TT CACCACAACCTACCA TCT CA
X71	AAAAAAAAAAAAAAA CCA TCT TT CACCTTTACATTCCA TCT CA
X74	AAAAAAAAAAAAAAA CCA TCT TT CAACATTCCTCTACA TCT CA
X75	AAAAAAAAAAAAAAA CCA TCT TT CACCTCTACTACTCA TCT CA
X76	AAAAAAAAAAAAAAA CCA TCT TT CAACACTTTCCTACA TCT CA
X77	AAAAAAAAAAAAAAA CCA TCT TT CACACAATACCTCCA TCT CA
X78	AAAAAAAAAAAAAAA CCA TCT TT CAATCCCATCCTTCA TCT CA
X79	AAAAAAAAAAAAAAA CCA TCT TT CATTTCCTATCCTCA TCT CA
X80	AAAAAAAAAAAAAAA CCA TCT TT CACTCTCATAATCCA TCT CA
X81	AAAAAAAAAAAAAAA CCA TCT TT CAATCATCTATTCCA TCT CA
X82	AAAAAAAAAAAAAAA CCA TCT TT CACATCTTCTTCCCA TCT CA
X83	AAAAAAAAAAAAAAA CCA TCT TT CAATTCATCATCTCA TCT CA
X87	AAAAAAAAAAAAAAA CCA TCT TT CAAAACATACTTCCA TCT CA
X88	AAAAAAAAAAAAAAA CCA TCT TT CAACCACACACATCA TCT CA
X89	AAAAAAAAAAAAAAA CCA TCT TT CACACATTCAACCCA TCT CA
X90	AAAAAAAAAAAAAAA CCA TCT TT CATCTAACCTCTTCA TCT CA
X91	AAAAAAAAAAAAAAA CCA TCT TT CAATACTACCTTCCA TCT CA
X92	AAAAAAAAAAAAAAA CCA TCT TT CATCCTCAACACCCA TCT CA
X93	AAAAAAAAAAAAAAA CCA TCT TT CACACCCTCACTACA TCT CA
X94	AAAAAAAAAAAAAAA CCA TCT TT CACCTCACATTTCCA TCT CA
X95	AAAAAAAAAAAAAAA CCA TCT TT CATCAATCACTACCA TCT CA
X98	AAAAAAAAAAAAAAA CCA TCT TT CATCCTAACCTAACA TCT CA
X99	AAAAAAAAAAAAAAA CCA TCT TT CACTCTTCTTTCCCA TCT CA
X100	AAAAAAAAAAAAAAA CCA TCT TT CAAACACCTCATCCA TCT CA
X101	AAAAAAAAAAAAAAA CCA TCT TT CACTCCACAACTACA TCT CA
X102	AAAAAAAAAAAAAAA CCA TCT TT CAAACTACACAATCA TCT CA
X103	AAAAAAAAAAAAAAA CCA TCT TT CATCTTTCCATCCCA TCT CA
X104	AAAAAAAAAAAAAAA CCA TCT TT CATCCATCCTACACA TCT CA
X105	AAAAAAAAAAAAAAA CCA TCT TT CACAACTTCCCACCA TCT CA
X106	AAAAAAAAAAAAAAA CCA TCT TT CACCAATCATACCCA TCT CA
X107	AAAAAAAAAAAAAAA CCA TCT TT CAAATCCACCAACCA TCT CA
X110	AAAAAAAAAAAAAAA CCA TCT TT CAACCCACAAAACCA TCT CA
X111	AAAAAAAAAAAAAAA CCA TCT TT CACCCTCCCTTCTCA TCT CA
X112	AAAAAAAAAAAAAAA CCA TCT TT CATCACATACCTACA TCT CA
X113	AAAAAAAAAAAAAAA CCA TCT TT CAAATCTTTCACCCA TCT CA
X114	AAAAAAAAAAAAAAA CCA TCT TT CAATCCTATTCAACA TCT CA
X115	AAAAAAAAAAAAAAA CCA TCT TT CAAACATTCTACACA TCT CA
X116	AAAAAAAAAAAAAAA CCA TCT TT CAAAACTATTCCTCA TCT CA
X117	AAAAAAAAAAAAAAA CCA TCT TT CAACTAACCTTCACA TCT CA
X118	AAAAAAAAAAAAAAA CCA TCT TT CACCACTATACTCCA TCT CA
X123	AAAAAAAAAAAAAAA CCA TCT TT CACACACTCAATCCA TCT CA
X124	AAAAAAAAAAAAAAA CCA TCT TT CAAACCTCCCTCCCA TCT CA
X125	AAAAAAAAAAAAAAA CCA TCT TT CATCCAACTCTACCA TCT CA
X126	AAAAAAAAAAAAAAA CCA TCT TT CATTCATCTCTTCCA TCT CA
X127	AAAAAAAAAAAAAAA CCA TCT TT CACCTCCTTTACCCA TCT CA
X128	AAAAAAAAAAAAAAA CCA TCT TT CAACAATCTCATACA TCT CA
X129	AAAAAAAAAAAAAAA CCA TCT TT CACCATAACTTCTCA TCT CA
X130	AAAAAAAAAAAAAAA CCA TCT TT CATCTACCTATCACA TCT CA
AW11,I17	TG AGA TGTGGATAAGTAATG CATCATCTGGAGTATGATATGATGATG AGA TGG
AW12,I18	TG AGA TGTTTGGAGAGATTG CCTCACATAGTGTAAAGAATTGTGAGG AGA TGG
AW17,I29	TG AGA TGATAGTTGATGGTG CACCTCCATAGGTATGATTGGGAGGTG AGA TGG
AW18,I30	TG AGA TGGATTGTATAGTTG CTAACTAATAAGAGGGTATGTAGTTAG AGA TGG
AW13,I31	TG AGA TGGTGTGTTGAAGTG CCCTACAATATGAATGGAGATGTAGGG AGA TGG
AW14,I32	TG AGA TGATGTAGAGAGTTG CACAATCGTTTGTGTTATGAGATTGTG AGA TGG
AW15,I33	TG AGA TGATATGATGATGTG CCCATCATAGATTGTATAGTTGATGGG AGA TGG
AW16,I34	TG AGA TGGGAGTATGATATG CAAACCTATTGTAGGTGTTAAGGTTTG AGA TGG
AW3,I39	TG AGA TGTGGGTGTGTAATG CTTATCATGGTGAGTAGATTTGATAAG AGA TGG
AW4,I40	TG AGA TGGGATGTTTGATTG CCACACAAAATGAGAAGATATGTGTGG AGA TGG
AW5,I41	TG AGA TGGTTTGGTAAGGTG CTCCACAAGATTAGTAAGAGTGTGGAG AGA TGG
AW6,I42	TG AGA TGGGATTTGAAGGTG CAACCTCAAGGATAAGAGTAGAGGTTG AGA TGG
AW1,I43	TG AGA TGAGAGTGGGTATTG CATTCACAATGTTGTTTGAGGTGAATG AGA TGG
AW2,I44	TG AGA TGATAGTAGGAGTTG CAATCAAAATAGGATGAGAGTTGATTG AGA TGG
AW3,I45	TG AGA TGAGGAGAGTAGGTG CTTATCATGGTGAGTAGATTTGATAAG AGA TGG
AW4,I46	TG AGA TGAGGTATGGATGTG CCACACAAAATGAGAAGATATGTGTGG AGA TGG
AW9,I51	TG AGA TGAATTGTAGAAGTG CACTTCAGAGTGAGATGTGGTGAAGTG AGA TGG
AW10,I52	TG AGA TGGAGGAGAAGGTTG CCTATCTATGAATGTATTGGAGATAGG AGA TGG
AW11,I53	TG AGA TGTTAGAGGAGTTTG CATCATCTGGAGTATGATATGATGATG AGA TGG
AW12,I54	TG AGA TGGTTGAAGAGAGTG CCTCACATAGTGTAAAGAATTGTGAGG AGA TGG
AW7,I55	TG AGA TGTTGAAATGGGATG CTTTCTTGAGTAGTTTAGAGAAGAAAG AGA TGG
AW8,I56	TG AGA TGGTGATGAGAAATG CTCCTTCATAAGTTTAGGTGGAAGGAG AGA TGG
AW9,I57	TG AGA TGAGTAGATTTGATG CACTTCAGAGTGAGATGTGGTGAAGTG AGA TGG
AW10,I58	TG AGA TGAAGATTAGGAGTG CCTATCTATGAATGTATTGGAGATAGG AGA TGG
AW11,I59	TG AGA TGATAGGAGAGGTTG CATCATCTGGAGTATGATATGATGATG AGA TGG
AW15,I63	TG AGA TGGTTATGTTGGTTG CCCATCATAGATTGTATAGTTGATGGG AGA TGG
AW16,I64	TG AGA TGAAGAAAGGTTATG CAAACCTATTGTAGGTGTTAAGGTTTG AGA TGG
AW17,I65	TG AGA TGATTTGGTATGTTG CACCTCCATAGGTATGATTGGGAGGTG AGA TGG
AW18,I66	TG AGA TGAAGAGTGTGGATG CTAACTAATAAGAGGGTATGTAGTTAG AGA TGG
AW13,I67	TG AGA TGAGTGGTATGGTTG CCCTACAATATGAATGGAGATGTAGGG AGA TGG
AW14,I68	TG AGA TGTTAGTGAAGAATG CACAATCGTTTGTGTTATGAGATTGTG AGA TGG
AW15,I69	TG AGA TGGAGAGTTAGTGTG CCCATCATAGATTGTATAGTTGATGGG AGA TGG
AW16,I70	TG AGA TGGTAGGTTGTGGTG CAAACCTATTGTAGGTGTTAAGGTTTG AGA TGG
AW17,I71	TG AGA TGGAATGTAAAGGTG CACCTCCATAGGTATGATTGGGAGGTG AGA TGG
AW4,I76	TG AGA TGTAGGAAAGTGTTG CCACACAAAATGAGAAGATATGTGTGG AGA TGG
AW5,I77	TG AGA TGGAGGTATTGTGTG CTCCACAAGATTAGTAAGAGTGTGGAG AGA TGG
AW6,I78	TG AGA TGAAGGATGGGATTG CAACCTCAAGGATAAGAGTAGAGGTTG AGA TGG
AW1,I79	TG AGA TGAGGATAGGAAATG CATTCACAATGTTGTTTGAGGTGAATG AGA TGG
AW2,I80	TG AGA TGGATTATGAGAGTG CAATCAAAATAGGATGAGAGTTGATTG AGA TGG
AW3,I81	TG AGA TGGAATAGATGATTG CTTATCATGGTGAGTAGATTTGATAAG AGA TGG
AW4,I82	TG AGA TGGGAAGAAGATGTG CCACACAAAATGAGAAGATATGTGTGG AGA TGG
AW5,I83	TG AGA TGAGATGATGAATTG CTCCACAAGATTAGTAAGAGTGTGGAG AGA TGG
AW9,I87	TG AGA TGGAAGTATGTTTTG CACTTCAGAGTGAGATGTGGTGAAGTG AGA TGG
AW10,I88	TG AGA TGATGTGTGTGGTTG CCTATCTATGAATGTATTGGAGATAGG AGA TGG
AW11,I89	TG AGA TGGGTTGAATGTGTG CATCATCTGGAGTATGATATGATGATG AGA TGG
AW12,I90	TG AGA TGAAGAGGTTAGATG CCTCACATAGTGTAAAGAATTGTGAGG AGA TGG
AW7,I91	TG AGA TGGAAGGTAGTATTG CTTTCTTGAGTAGTTTAGAGAAGAAAG AGA TGG
AW8,I92	TG AGA TGGGTGTTGAGGATG CTCCTTCATAAGTTTAGGTGGAAGGAG AGA TGG
AW9,I93	TG AGA TGTAGTGAGGGTGTG CACTTCAGAGTGAGATGTGGTGAAGTG AGA TGG
AW10,I94	TG AGA TGGAAATGTGAGGTG CCTATCTATGAATGTATTGGAGATAGG AGA TGG
AW11,I95	TG AGA TGGTAGTGATTGATG CATCATCTGGAGTATGATATGATGATG AGA TGG
AW14,I98	TG AGA TGTTAGGTTAGGATG CACAATCGTTTGTGTTATGAGATTGTG AGA TGG
AW15,I99	TG AGA TGGGAAAGAAGAGTG CCCATCATAGATTGTATAGTTGATGGG AGA TGG
AW16,I100	TG AGA TGGATGAGGTGTTTG CAAACCTATTGTAGGTGTTAAGGTTTG AGA TGG
AW17,I101	TG AGA TGTAGTTGTGGAGTG CACCTCCATAGGTATGATTGGGAGGTG AGA TGG
AW18,I102	TG AGA TGATTGTGTAGTTTG CTAACTAATAAGAGGGTATGTAGTTAG AGA TGG
AW13,I103	TG AGA TGGGATGGAAAGATG CCCTACAATATGAATGGAGATGTAGGG AGA TGG
AW14,I104	TG AGA TGTGTAGGATGGATG CACAATCGTTTGTGTTATGAGATTGTG AGA TGG
AW15,I105	TG AGA TGGTGGGAAGTTGTG CCCATCATAGATTGTATAGTTGATGGG AGA TGG
AW16,I106	TG AGA TGGGTATGATTGGTG CAAACCTATTGTAGGTGTTAAGGTTTG AGA TGG
AW17,I107	TG AGA TGGTTGGTGGATTTG CACCTCCATAGGTATGATTGGGAGGTG AGA TGG
AW3,I111	TG AGA TGAGAAGGGAGGGTG CTTATCATGGTGAGTAGATTTGATAAG AGA TGG
AW4,I112	TG AGA TGTAGGTATGTGATG CCACACAAAATGAGAAGATATGTGTGG AGA TGG
AW5,I113	TG AGA TGGGTGAAAGATTTG CTCCACAAGATTAGTAAGAGTGTGGAG AGA TGG
AW6,I114	TG AGA TGTTGAATAGGATTG CAACCTCAAGGATAAGAGTAGAGGTTG AGA TGG
AW1,I115	TG AGA TGTGTAGAATGTTTG CATTCACAATGTTGTTTGAGGTGAATG AGA TGG
AW2,I116	TG AGA TGAGGAATAGTTTTG CAATCAAAATAGGATGAGAGTTGATTG AGA TGG
AW4,I118	TG AGA TGGAGTATAGTGGTG CCACACAAAATGAGAAGATATGTGTGG AGA TGG
AW9,I123	TG AGA TGGATTGAGTGTGTG CACTTCAGAGTGAGATGTGGTGAAGTG AGA TGG
AW10,I124	TG AGA TGGGAGGGAGGTTTG CCTATCTATGAATGTATTGGAGATAGG AGA TGG
AW11,I125	TG AGA TGGTAGAGTTGGATG CATCATCTGGAGTATGATATGATGATG AGA TGG
AW12,I126	TG AGA TGGAAGAGATGAATG CCTCACATAGTGTAAAGAATTGTGAGG AGA TGG
AW7,I127	TG AGA TGGGTAAAGGAGGTG CTTTCTTGAGTAGTTTAGAGAAGAAAG AGA TGG
AW9,I129	TG AGA TGAGAAGTTATGGTG CACTTCAGAGTGAGATGTGGTGAAGTG AGA TGG
AW10,I130	TG AGA TGTGATAGGTAGATG CCTATCTATGAATGTATTGGAGATAGG AGA TGG
PI17,1	CATTACTTATCCACA TCT CATTCCCACTAACCA TCT CA
PI18,1	CAATCTCTCCAAACA TCT CATTCCCACTAACCA TCT CA
PI29,1	CACCATCAACTATCA TCT CATTCCCACTAACCA TCT CA
PI30,1	CAACTATACAATCCA TCT CATTCCCACTAACCA TCT CA
PI31,3	CACTTCAACACACCA TCT CAATCCACTTTCACA TCT CA
PI32,3	CAACTCTCTACATCA TCT CAATCCACTTTCACA TCT CA
PI33,3	CACATCATCATATCA TCT CAATCCACTTTCACA TCT CA
PI34,4	CATATCATACTCCCA TCT CATATCCCACTTCCA TCT CA
PI39,6	CATTACACACCCACA TCT CACTTACCTAACCCA TCT CA
PI40,5	CAATCAAACATCCCA TCT CATACACCCTTAACA TCT CA
PI41,5	CACCTTACCAAACCA TCT CATACACCCTTAACA TCT CA
PI42,5	CACCTTCAAATCCCA TCT CATACACCCTTAACA TCT CA
PI43,8	CAATACCCACTCTCA TCT CATCTCTACCCTTCA TCT CA
PI44,7	CAACTCCTACTATCA TCT CATACCCTTATCCCA TCT CA
PI45,8	CACCTACTCTCCTCA TCT CATCTCTACCCTTCA TCT CA
PI46,7	CACATCCATACCTCA TCT CATACCCTTATCCCA TCT CA
PI51,5	CACTTCTACAATTCA TCT CATACACCCTTAACA TCT CA
PI52,6	CAACCTTCTCCTCCA TCT CACTTACCTAACCCA TCT CA
PI53,5	CAAACTCCTCTAACA TCT CATACACCCTTAACA TCT CA
PI54,5	CACTCTCTTCAACCA TCT CATACACCCTTAACA TCT CA
PI55,7	CATCCCATTTCAACA TCT CATACCCTTATCCCA TCT CA
PI56,8	CATTTCTCATCACCA TCT CATCTCTACCCTTCA TCT CA
PI57,7	CATCAAATCTACTCA TCT CATACCCTTATCCCA TCT CA
PI58,8	CACTCCTAATCTTCA TCT CATCTCTACCCTTCA TCT CA
PI59,7	CAACCTCTCCTATCA TCT CATACCCTTATCCCA TCT CA
PI63,5	CAACCAACATAACCA TCT CATACACCCTTAACA TCT CA
PI64,6	CATAACCTTTCTTCA TCT CACTTACCTAACCCA TCT CA
PI65,5	CAACATACCAAATCA TCT CATACACCCTTAACA TCT CA
PI66,5	CATCCACACTCTTCA TCT CATACACCCTTAACA TCT CA
PI67,7	CAACCATACCACTCA TCT CATACCCTTATCCCA TCT CA
PI68,7	CATTCTTCACTAACA TCT CATACCCTTATCCCA TCT CA
PI69,7	CACACTAACTCTCCA TCT CATACCCTTATCCCA TCT CA
PI70,8	CACCACAACCTACCA TCT CATCTCTACCCTTCA TCT CA
PI71,7	CACCTTTACATTCCA TCT CATACCCTTATCCCA TCT CA
PI76,9	CAACACTTTCCTACA TCT CACTTTCTATTCACA TCT CA
PI77,9	CACACAATACCTCCA TCT CACTTTCTATTCACA TCT CA
PI78,9	CAATCCCATCCTTCA TCT CACTTTCTATTCACA TCT CA
PI79,12	CATTTCCTATCCTCA TCT CACTTAACCCTTACA TCT CA
PI80,11	CACTCTCATAATCCA TCT CATTCAATACAACCA TCT CA
PI81,12	CAATCATCTATTCCA TCT CACTTAACCCTTACA TCT CA
PI82,11	CACATCTTCTTCCCA TCT CATTCAATACAACCA TCT CA
PI83,11	CAATTCATCATCTCA TCT CATTCAATACAACCA TCT CA
PI87,9	CAAAACATACTTCCA TCT CACTTTCTATTCACA TCT CA
PI88,10	CAACCACACACATCA TCT CAACAAACCACCTCA TCT CA
PI89,9	CACACATTCAACCCA TCT CACTTTCTATTCACA TCT CA
PI90,9	CATCTAACCTCTTCA TCT CACTTTCTATTCACA TCT CA
PI91,11	CAATACTACCTTCCA TCT CATTCAATACAACCA TCT CA
PI92,12	CATCCTCAACACCCA TCT CACTTAACCCTTACA TCT CA
PI93,11	CACACCCTCACTACA TCT CATTCAATACAACCA TCT CA
PI94,12	CACCTCACATTTCCA TCT CACTTAACCCTTACA TCT CA
PI95,11	CATCAATCACTACCA TCT CATTCAATACAACCA TCT CA
PI98,9	CATCCTAACCTAACA TCT CACTTTCTATTCACA TCT CA
PI99,9	CACTCTTCTTTCCCA TCT CACTTTCTATTCACA TCT CA
PI100,10	CAAACACCTCATCCA TCT CAACAAACCACCTCA TCT CA
PI101,9	CACTCCACAACTACA TCT CACTTTCTATTCACA TCT CA
PI102,9	CAAACTACACAATCA TCT CACTTTCTATTCACA TCT CA
PI103,11	CATCTTTCCATCCCA TCT CATTCAATACAACCA TCT CA
PI104,11	CATCCATCCTACACA TCT CATTCAATACAACCA TCT CA
PI105,11	CACAACTTCCCACCA TCT CATTCAATACAACCA TCT CA
PI106,12	CACCAATCATACCCA TCT CACTTAACCCTTACA TCT CA
PI107,11	CAAATCCACCAACCA TCT CATTCAATACAACCA TCT CA
PI111,14	CACCCTCCCTTCTCA TCT CATACCTTTCCACCA TCT CA
PI112,13	CATCACATACCTACA TCT CATTACCAACTTACA TCT CA
PI113,13	CAAATCTTTCACCCA TCT CATTACCAACTTACA TCT CA
PI114,13	CAATCCTATTCAACA TCT CATTACCAACTTACA TCT CA
PI115,16	CAAACATTCTACACA TCT CATCCCTACTTTTCA TCT CA
PI116,15	CAAAACTATTCCTCA TCT CATACTATACCTTCA TCT CA
PI118,15	CACCACTATACTCCA TCT CATACTATACCTTCA TCT CA
PI123,13	CACACACTCAATCCA TCT CATTACCAACTTACA TCT CA
PI124,14	CAAACCTCCCTCCCA TCT CATACCTTTCCACCA TCT CA
PI125,13	CATCCAACTCTACCA TCT CATTACCAACTTACA TCT CA
PI126,13	CATTCATCTCTTCCA TCT CATTACCAACTTACA TCT CA
PI127,15	CACCTCCTTTACCCA TCT CATACTATACCTTCA TCT CA
PI129,15	CACCATAACTTCTCA TCT CATACTATACCTTCA TCT CA
PI130,16	CATCTACCTATCACA TCT CATCCCTACTTTTCA TCT CA
B1	CCACTGC CTACAACATCTAAACACACAGTTGTAG
B2	CCACTGC CTATCCTCTCAACTACCCTCAGGATAG
B3	CCACTGC CTTTTCTCACCTCCATCAATAGAAAAG
B4	CCACTGC CCTATCTTAACAATTCCCTCAGATAGG
B5	CCACTGC CACTCACATAACTCCATACAGTGAGTG
B6	CCACTGC CCCAAACATTCACATATCCAGTTTGGG
B7	CCACTGC CCTTTCATTTCCTCTTTCATTGAAAGG
B8	CCACTGC CACTTTCATAACCCACCTCAGAAAGTG
B9	CCACTGC CCTTCTCTCTTAACTCTTTCGAGAAGG
B10	CCACTGC CTAACCATATCCACATCCATTGGTTAG
B11	CCACTGC CTTTCTATCTCATTCCCACCTAGAAAG
B12	CCACTGC CTTTCTCAACCTTCCCAAACGAGAAAG
B13	CCACTGC CAACTCTCTTTACCACCCTTAGAGTTG
B14	CCACTGC CTCTTACACTTTACCTATTCGTAAGAG
B15	CCACTGC CCATACAATCCAACTTCACATGTATGG
B16	CCACTGC CACCAATTCACATCATTCCTATTGGTG
B17	CCACTGC CACTCTCTGTTTTATGATTTGAGAGTG
B18	CCACTGC CCACTCCTAGTTTGTTGTAGGGAGTGG
FMW1	CTACAACTGTGTGTTTAGATGTTGTAG GCAGTGG GAGTAGAGTTGTTGAGAGAGAGAAG
FMW2	CTATCCTGAGGGTAGTTGAGAGGATAG GCAGTGG GAGTAGAGTTGTTGAGAGAGAGAAG
FMW3	CTTTTCTATTGATGGAGGTGAGAAAAG GCAGTGG GAGTAGAGTTGTTGAGAGAGAGAAG
FMW4	CCTATCTGAGGGAATTGTTAAGATAGG GCAGTGG GAGTAGAGTTGTTGAGAGAGAGAAG
FMW5	CACTCACTGTATGGAGTTATGTGAGTG GCAGTGG GAGTAGAGTTGTTGAGAGAGAGAAG
FMW6	CCCAAACTGGATATGTGAATGTTTGGG GCAGTGG GAGTAGAGTTGTTGAGAGAGAGAAG
FMW7	CCTTTCAATGAAAGAGGAAATGAAAGG GCAGTGG GAGTAGAGTTGTTGAGAGAGAGAAG
FMW8	CACTTTCTGAGGTGGGTTATGAAAGTG GCAGTGG GAGTAGAGTTGTTGAGAGAGAGAAG
FMW9	CCTTCTCGAAAGAGTTAAGAGAGAAGG GCAGTGG GAGTAGAGTTGTTGAGAGAGAGAAG
FMW10	CTAACCAATGGATGTGGATATGGTTAG GCAGTGG GAGTAGAGTTGTTGAGAGAGAGAAG
FMW11	CTTTCTAGGTGGGAATGAGATAGAAAG GCAGTGG GAGTAGAGTTGTTGAGAGAGAGAAG
FMW12	CTTTCTCGTTTGGGAAGGTTGAGAAAG GCAGTGG GAGTAGAGTTGTTGAGAGAGAGAAG
FMW13	CAACTCTAAGGGTGGTAAAGAGAGTTG GCAGTGG GAGTAGAGTTGTTGAGAGAGAGAAG
FMW14	CTCTTACGAATAGGTAAAGTGTAAGAG GCAGTGG GAGTAGAGTTGTTGAGAGAGAGAAG
FMW15	CCATACATGTGAAGTTGGATTGTATGG GCAGTGG GAGTAGAGTTGTTGAGAGAGAGAAG
FMW16	CACCAATAGGAATGATGTGAATTGGTG GCAGTGG GAGTAGAGTTGTTGAGAGAGAGAAG
FMW17	CACTCTCAAATCATAAAACAGAGAGTG GCAGTGG GAGTAGAGTTGTTGAGAGAGAGAAG
FMW18	CCACTCCCTACAACAAACTAGGAGTGG GCAGTGG GAGTAGAGTTGTTGAGAGAGAGAAG
Ss1,17	CATTCCCACTAACCA TCT CATCACTTCCTTTCA TCT TT CA
`Ss2,18	CAAACTTACTATCCA TCT CACCTATCTTTCTACTCTAC
Ss3,19	CAATCCACTTTCACA TCT CACTCCCAACCATCA TCT TT CA
`Ss4,20	CATATCCCACTTCCA TCT CATCTACTTACTCACCAAAC
Ss5,21	CATACACCCTTAACA TCT CACCATTCTAACTCA TCT TT CA
`Ss6,22	CACTTACCTAACCCA TCT CATCTACTCCCATTCATCAC
Ss7,23	CATACCCTTATCCCA TCT CATATCTCCCACCCA TCT TT CA
`Ss8,24	CATCTCTACCCTTCA TCT ACTCTACATTATCTCCTTAC
Ss9,25	CACTTTCTATTCACA TCT CACCCTTTCCCTACA TCT TT CA
`Ss10,26	CAACAAACCACCTCA TCT CAATCAAACACAACACCTTC
Ss11,27	CATTCAATACAACCA TCT CAACATCAAAACCCA TCT TT CA
`Ss12,28	CACTTAACCCTTACA TCT CATACTCTATTCTCATCAAC
Ss13,29	CATTACCAACTTACA TCT CACTAAACTACTCCA TCT TT CA
`Ss14,30	CATACCTTTCCACCA TCT CAACTTCAATTCCCAACTAC
Ss15,31	CATACTATACCTTCA TCT CACAATTCCTCCACA TCT TT CA
`Ss16,32	CATCCCTACTTTTCA TCT AACTTCTATCTAACCTCATC
Ss1,17*	TG AGA TGGTTAGTGGGAATG AGA TG
`Ss2,18*	TG AGA TGGATAGTAAGTTTG AGA TG
Ss3,19*	TG AGA TGTGAAAGTGGATTG AGA TG
`Ss4,20*	TG AGA TGGAAGTGGGATATG AGA TG
Ss5,21*	TG AGA TGTTAAGGGTGTATG AGA TG
`Ss6,22*	TG AGA TGGGTTAGGTAAGTG AGA TG
Ss7,23*	TG AGA TGGGATAAGGGTATG AGA TG
`Ss8,24*	TG AGA TGAAGGGTAGAGATG AGA TG
Ss9,25*	TG AGA TGTGAATAGAAAGTG AGA TG
`Ss10,26*	TG AGA TGAGGTGGTTTGTTG AGA TG
Ss11,27*	TG AGA TGGTTGTATTGAATG AGA TG
`Ss12,28*	TG AGA TGTAAGGGTTAAGTG AGA TG
Ss13,29*	TG AGA TGTAAGTTGGTAATG AGA TG
`Ss14,30*	TG AGA TGGTGGAAAGGTATG AGA TG
Ss15,31*	TG AGA TGAAGGTATAGTATG AGA TG
`Ss16,32*	TG AGA TGAAAAGTAGGGATG AGA TG
Ds17,Y1	CATCACTTCCTTTCA TCT TT CATCATTACTCATCA TCT CA
Ds19,Y2	CACTCCCAACCATCA TCT TT CAACCCTTCCCTCCA TCT CA
Ds21,Y3	CACCATTCTAACTCA TCT TT CAACTACCTCCTACA TCT CA
Ds23,Y4	CATATCTCCCACCCA TCT TT CACACTCCTTACTCA TCT CA
Ds25,Y5	CACCCTTTCCCTACA TCT TT CACCCTCCCTTCTCA TCT CA
Ds27,Y6	CAACATCAAAACCCA TCT TT CAACCTAATCAACCA TCT CA
Ds29,Y7	CACTAAACTACTCCA TCT TT CACCCATCCAATCCA TCT CA
Ds31,Y8	CACAATTCCTCCACA TCT TT CACCTAAACAACCCA TCT CA
Ds17,Y1*	TG AA AGA TGAAAGGAAGTGATG AGA TG
Ds19,Y2*	TG AA AGA TGATGGTTGGGAGTG AGA TG
Ds21,Y3*	TG AA AGA TGAGTTAGAATGGTG AGA TG
Ds23,Y4*	TG AA AGA TGGGTGGGAGATATG AGA TG
Ds25,Y5*	TG AA AGA TGTAGGGAAAGGGTG AGA TG
Ds27,Y6*	TG AA AGA TGGGTTTTGATGTTG AGA TG
Ds29,Y7*	TG AA AGA TGGAGTAGTTTAGTG AGA TG
Ds31,Y8*	TG AA AGA TGTGGAGGAATTGTG AGA TG
Sub18,Y1	TG AGA TGATGAGTAATGATG GTAGAGTCACCTATCTTTCTACTCTAC AGA TG AA
Sub20,Y2	TG AGA TGGAGGGAAGGGTTG GTTTGGTCATCTACTTACTCACCAAAC AGA TG AT
Sub22,Y3	TG AGA TGTAGGAGGTAGTTG GTGATGACATCTACTCCCATTCATCAC AGA TG AG
Sub24,Y4	TG AGA TGAGTAAGGAGTGTG GTAAGGAACTCTACATTATCTCCTTAC AGA TG GG
Sub26,Y5	TG AGA TGAGAAGGGAGGGTG GAAGGTGCAATCAAACACAACACCTTC AGA TG TA
Sub28,Y6	TG AGA TGGTTGATTAGGTTG GTTGATGCATACTCTATTCTCATCAAC AGA TG GG
Sub30,Y7	TG AGA TGGATTGGATGGGTG GTAGTTGCAACTTCAATTCCCAACTAC AGA TG GA
Sub32,Y8	TG AGA TGGGTTGTTTAGGTG GATGAGGAACTTCTATCTAACCTCATC AGA TG TG
In18	GTAGAGTAGAAAGATAGGTG AGA TG GA
In20	GTTTGGTGAGTAAGTAGATG AGA TG GA
In22	GTGATGAATGGGAGTAGATG AGA TG GG
In24	GTAAGGAGATAATGTAGAGT AGA TG AA
In26	GAAGGTGTTGTGTTTGATTG AGA TG AG
In28	GTTGATGAGAATAGAGTATG AGA TG TA
In30	GTAGTTGGGAATT GAAGTTG AGA TG GT
In32	GATGAGGTTAGATAGAAGTT AGA TG AA
CY1,0	CATCATTACTCATCA TCT CAAAAAAAAAAAAAA
CY2,0	CAACCCTTCCCTCCA TCT CAAAAAAAAAAAAAA
CY3,0	CAACTACCTCCTACA TCT CAAAAAAAAAAAAAA
CY4,0	CACACTCCTTACTCA TCT CAAAAAAAAAAAAAA
CY5,0	CACCCTCCCTTCTCA TCT CAAAAAAAAAAAAAA
CY6,0	CAACCTAATCAACCA TCT CAAAAAAAAAAAAAA
CY7,0	CACCCATCCAATCCA TCT CAAAAAAAAAAAAAA
CY8,0	CACCTAAACAACCCA TCT CAAAAAAAAAAAAAA
Cm,8,Y1	CATCATTACTCATCA TCT CA TG AGA
Cm,8,Y2	CAACCCTTCCCTCCA TCT CA TG AGA
Cm,8,Y3	CAACTACCTCCTACA TCT CA TG AGA
Cm,8,Y4	CACACTCCTTACTCA TCT CA TG AGA
Cm,8,Y5	CACCCTCCCTTCTCA TCT CA TG AGA
Cm,8,Y6	CAACCTAATCAACCA TCT CA TG AGA
Cm,8,Y7	CACCCATCCAATCCA TCT CA TG AGA
Cm,8,Y8	CACCTAAACAACCCA TCT CA TG AGA
Cm,8,Y1*	TG AGA TGATGAGTAATGATG GTAGAGTCACCTATCTTTCTACTCTAC AGA TG
Cm,8,Y2*	TG AGA TGGAGGGAAGGGTTG GTTTGGTCATCTACTTACTCACCAAAC AGA TG
Cm,8,Y3*	TG AGA TGTAGGAGGTAGTTG GTGATGACATCTACTCCCATTCATCAC AGA TG
Cm,8,Y4*	TG AGA TGAGTAAGGAGTGTG GTAAGGAACTCTACATTATCTCCTTAC AGA TG
Cm,8,Y5*	TG AGA TGAGAAGGGAGGGTG GAAAGTTATAACCCACCTCAAACTTTC AGA TG
Cm,8,Y6*	TG AGA TGGTTGATTAGGTTG GTGATGACATCTACTCCCATTCATCAC AGA TG
Cm,8,Y7*	TG AGA TGGATTGGATGGGTG GTAAGGAACTCTACATTATCTCCTTAC AGA TG
Cm,8,Y8*	TG AGA TGGGTTGTTTAGGTG GTAAGGAACTCTACATTATCTCCTTAC AGA TG
R8,Y1	CTCATCATCTCATGAGA/FAM/
R8,Y2	CCCTCCATCTCATGAGA /ROX/
R8,Y3	TCCTACATCTCATGAGA/HEX/
R8,Y4	TTACTCATCTCATGAGA /BHQ-3/
R8,Y5	CTTCTCATCTCATGAGA/FAM/
R8,Y6	TCAACCATCTCATGAGA /ROX/
R8,Y7	CAATCCATCTCATGAGA/HEX/
R8,Y8	CAACCCATCTCATGAGA /BHQ-3/
R8,Y1*	/BHQ-1/ TCT CA TG AGATGATGAGTAATGATG
R8,Y2*	/BHQ-2/ TCT CA TG AGA TGGAGGGAAGGGTTG
R8,Y3*	/BHQ-1/ TCT CA TG AGA TGTAGGAGGTAGTTG
R8,Y4*	/Cy5.5/ TCT CA TG AGA TGAGTAAGGAGTGTG
R8,Y5*	/BHQ-1/ TCT CA TG AGA TGAGAAGGGAGGGTG
R8,Y6*	/BHQ-2/ TCT CA TG AGA TGGTTGATTAGGTTG
R8,Y7*	/BHQ-1/ TCT CA TG AGA TGGATTGGATGGGTG
R8,Y8*	/Cy5.5/ TCT CA TG AGA TGGGTTGTTTAGGTG
Cm,8,R,Y1	CATCATTACTCATCA TCT CA /FAM/
Cm,8,R,Y2	CAACCCTTCCCTCCA TCT CA /ROX/
Cm,8,R,Y3	CAACTACCTCCTACA TCT CA /HEX/
Cm,8,R,Y4	CACACTCCTTACTCA TCT CA /BHQ-3/
Cm,8,R,Y5	CACCCTCCCTTCTCA TCT CA /FAM/
Cm,8,R,Y6	CAACCTAATCAACCA TCT CA /ROX/
Cm,8,R,Y7	CACCCATCCAATCCA TCT CA /HEX/
Cm,8,R,Y8	CACCTAAACAACCCA TCT CA /BHQ-3/
Cm,8,R,Y1*	/BHQ-1/ TG AGA TGATGAGTAATGATG GTAGAGTCACCTATCTTTCTACTCTAC AGA TG
Cm,8,R,Y2*	/BHQ-2/ TG AGA TGGAGGGAAGGGTTG GTTTGGTCATCTACTTACTCACCAAAC AGA TG
Cm,8,R,Y3*	/BHQ-1/ TG AGA TGTAGGAGGTAGTTG GTGATGACATCTACTCCCATTCATCAC AGA TG
Cm,8,R,Y4*	/Cy5.5/ TG AGA TGAGTAAGGAGTGTG GTAAGGAACTCTACATTATCTCCTTAC AGA TG
Cm,8,R,Y5*	/BHQ-1/ TG AGA TGAGAAGGGAGGGTG GAAAGTTATAACCCACCTCAAACTTTC AGA TG
Cm,8,R,Y6*	/BHQ-2/ TG AGA TGGTTGATTAGGTTG GTGATGACATCTACTCCCATTCATCAC AGA TG
Cm,8,R,Y7*	/BHQ-1/ TG AGA TGGATTGGATGGGTG GTAAGGAACTCTACATTATCTCCTTAC AGA TG
Cm,8,R,Y8*	/Cy5.5/ TG AGA TGGGTTGTTTAGGTG GTAAGGAACTCTACATTATCTCCTTAC AGA TG
